# Supplementary material for: Assembly, annotation, and comparison of Macrophomina phaseolina isolates from strawberry and other hosts
Source: BMC Genomics. 2019 Nov 4;20:802. doi: 10.1186/s12864-019-6168-1 (PMC6829926; doi:10.1186/s12864-019-6168-1)
Supplement: Supplementary file 1 — Additional file 1: Table S1. List of all of the contig lengths for the 11–12 and Al-1 Macrophomina phaseolina genome assemblies. [file 12864_2019_6168_MOESM1_ESM.xlsx]

## Sheet: Sheet1
Supplemental Table 1. List of all of the contig lengths for the 11-12 and Al-1 Macrophomina phaseolina genome assemblies.
11-12		Al-1
Contig Number	Contig Length (bp)	Contig Number	Contig Length(bp)
1	6813455	1	6876384
2	6107130	2	6425733
3	6017621	3	6012627
4	4684875	4	4919028
5	4258697	5	4204308
6	3980044	6	4127387
7	3929121	7	3715599
8	3875791	8	3484250
9	3377792	9	3036869
10	2680989	10	2925961
11	1666086	11	1835212
12	1579504	12	1248031
13	1083782	13	870073
14	99276	14*	49130
15*	94974	15	41517
16	92951	16*	26136
17	52118	17*	7609
18	50118	18*	2215
19	38213
20	37086
21	36213
22	33376
23	31503
24	30852
25	30617
26	29174
27	28512
28	27297
29	25620
30	25353
31	24059
32	23979
33	23297
34	22865
35	20906
36	20662
37	20489
38	20382
39	19759
40	19688
41	19396
42	18701
43	18147
44	17706
45	17198
46	16854
47	16368
48	16276
49	15303
50	15126
51	12513
52	12446
53	11866
54	11546
55	9685
56	8811
57	7688
58	5623
59	5380
60	4726
* = mitochondrial contig
