# Supplementary material for: Assembly, annotation, and comparison of Macrophomina phaseolina isolates from strawberry and other hosts
Source: BMC Genomics. 2019 Nov 4;20:802. doi: 10.1186/s12864-019-6168-1 (PMC6829926; doi:10.1186/s12864-019-6168-1)
Supplement: Supplementary file 2 — Additional file 2: Table S2. List of fungal species used in OrthoMCL analysis. [file 12864_2019_6168_MOESM2_ESM.xlsx]

## Sheet: Sheet1
Supplemental Table 2. List of fungal species used in OrthoMCL analysis
Species	Protein	Fungal Taxonomy (Class-Order)	Biological relevance
Coniosporium apollinis	GCF_000281105.1_Coni_apol_CBS100218_V1_protein.faa	Dothideomycetes	forms melanised colonies on rocks
Macrophomina phaseolina	GCA_000302655.1_MphMS6_1.0_protein.faa	Dothideomycetes - Botryosphaeriales	causes charcoal rot on jute
Diplodia sertiata	GCA_001975905.1_Dipser_v1_protein.faa	Dothideomycetes - Botryosphaeriales	causes bot canker on grapevine
Neofusicoccum parvum	GCF_000385595.1_UCRNP2V3_protein.faa	Dothideomycetes - Botryosphaeriales	causes dieback on mango trees
Diplodia corticola	GCF_001883845.1_ASM188384v1_protein.faa	Dothideomycetes - Botryosphaeriales	causes bot canker on oak trees
Macrophomina phaseolina	Macrophomina_11_12_standard_set_proteins_50up_v1.fasta	Dothideomycetes - Botryosphaeriales	causes charcoal rot on strawberry
Macrophomina phaseolina	Macrophomina_Al1_standard_set_proteins_50up_v1.fasta	Dothideomycetes - Botryosphaeriales	causes charcoal rot on alfalfa
Zymospetoria tritici	GCF_000219625.1_MYCGR_v2.0_protein.faa	Dothideomycetes - Capnodiales	causes septoria tritici blotch on wheat
Cercospora beticola	GCF_002742065.1_CB0940_V2_protein.faa	Dothideomycetes - Capnodiales	caues cercospora leaf spot on sugar beets
Parastagonospora nodorum	GCF_000146915.1_ASM14691v2_protein.faa	Dothideomycetes - Pleosporales	causes glume blotch on wheat
Leptosphaeria maculans	GCF_000230375.1_ASM23037v1_protein.faa	Dothideomycetes - Pleosporales	causes black leg, stem cankers on Brassica crops
Bipolaris sorokiniana	GCF_000338995.1_Cocsa1_protein.faa	Dothideomycetes -Pleosporales	causes seedling blight and root rot on wheat
Penicillium chrysogenum	GCA_000710275.1_ASM71027v1_protein.faa	Eurotiomycetes - Eurotiales	produces penicillium
Aspergillus nidulans	GCF_000149205.1_ASM14920v1_protein.faa	Eurotiomycetes - Eurotiales	commonly isolates from cereals and dried beans
Sclerotinia sclerotiorum	GCF_000146945.2_ASM14694v2_protein.faa.gz	Leotiomycetes- Sclerotiniaceae	causes white mold on several plant species
Trichoderma reesei	GCF_000167675.1_v2.0_protein.faa	Sordariomycetes - Hyporcreales	known for excreting large levels of cellulases
Grosmannia clavigera	GCF_000143105.1_Sanger-454-IlluminaPA_2.0_protein.faa	Sordariomycetes - Ophiostomatales	causes blue stain on wood of pine trees
Fusarium oxysporum f. sp. lycopersici	GCA_000149955.2_ASM14995v2_protein.faa	Sordariomycetes -Fusarium	causes wilt on tomato
Verticillium dahliae	GCF_000150675.1_ASM15067v2_protein.faa	Sordariomycetes -Glomerellales	causes wilt on several species including strawberry
Colletotrichum higginsianum	GCF_001672515.1_ASM167251v1_protein.faa	Sordariomycetes -Glomerellales	causes anthraocnose on Brassicaceae plants
