# Supplementary material for: Assembly, annotation, and comparison of Macrophomina phaseolina isolates from strawberry and other hosts
Source: BMC Genomics. 2019 Nov 4;20:802. doi: 10.1186/s12864-019-6168-1 (PMC6829926; doi:10.1186/s12864-019-6168-1)
Supplement: Supplementary file 3 — Additional file 3: Table S3. Percentage of shared orthologous genes for 20 species of fungi closely related to and including three isolates of Macrophomina phaseolina. Data corresponds to Fig. 3. [file 12864_2019_6168_MOESM3_ESM.xlsx]

## Sheet: Sheet1
Supplemental Table 3. Percentage of shared orthologous genes for 20 species of fungi closely related to and including three isolates of Macrophomina phaseolina. Data corresponds to Figure 3.
	N. parvum	D. corticola	D. sertiata	M.phaseolina strawberry	M. phaseolina alfalfa	M.phaseolina jute	C.apollinis	C. beticola	Z. tritici	A. nidulans	P.chrysogenum	S. sclerotiorum	G. clavigera	V. dahliae	C. higginsianum	T. reesei	F. oxysporum	P. nodorum	B. sorokiniana	L. maculans
Neofusicoccum parvum	1	0.844466	0.894656	0.739287	0.738135	0.753858	0.828544	0.778449	0.794658	0.808815	0.792167	0.811273	0.816443	0.761311	0.73424	0.785593	0.702171	0.732521	0.750604	0.766199
Diplodia corticola	0.92524	1	0.974896	0.806345	0.80487	0.819943	0.912821	0.847054	0.861918	0.867192	0.856448	0.886987	0.882308	0.825443	0.793495	0.85409	0.759307	0.799678	0.820048	0.840912
Diplodia sertiata	0.763237	0.759084	1	0.64452	0.640829	0.658082	0.783504	0.734768	0.762055	0.772183	0.760567	0.807516	0.799938	0.738754	0.700177	0.766487	0.668766	0.682958	0.705918	0.727811
Macrophomina phaseolina - strawberry	0.942977	0.938722	0.963653	1	0.967876	0.963073	0.911578	0.855614	0.865753	0.879013	0.866036	0.887265	0.881228	0.831738	0.804731	0.855788	0.776516	0.806578	0.828502	0.841943
Macrophomina phaseolina - alfalfa	0.935882	0.931407	0.95241	0.962093	1	0.951474	0.901078	0.848187	0.858356	0.870257	0.856853	0.878079	0.873207	0.823607	0.798108	0.848429	0.769992	0.798643	0.820652	0.833698
Macrophomina phaseolina - jute	0.930758	0.923972	0.95241	0.932221	0.926528	1	0.895689	0.842271	0.853288	0.870257	0.853072	0.874322	0.870276	0.818492	0.791721	0.841919	0.764818	0.794618	0.814855	0.829576
Coniosporium apollinis	0.787939	0.792301	0.873402	0.679646	0.675855	0.689901	1	0.814199	0.829452	0.820636	0.811614	0.844816	0.842974	0.790557	0.743465	0.815879	0.718592	0.75736	0.780918	0.807677
Cercospora beticola	0.812508	0.806931	0.898968	0.700144	0.698238	0.712036	0.893617	1	0.939041	0.856246	0.851317	0.86945	0.868425	0.821377	0.785216	0.844325	0.757508	0.787144	0.807609	0.825068
Zymospetoria tritici	0.762186	0.754527	0.856769	0.651009	0.649326	0.662871	0.836557	0.862915	1	0.804145	0.802026	0.826722	0.827703	0.774164	0.733649	0.802717	0.705545	0.737466	0.755556	0.779209
Aspergillus nidulans	0.728157	0.712555	0.814878	0.620416	0.617927	0.634564	0.776872	0.738545	0.754795	1	0.841323	0.784412	0.803795	0.748459	0.713779	0.775545	0.693735	0.684223	0.708333	0.721113
Penicillium chrysogenum	0.770727	0.760523	0.867396	0.660589	0.657513	0.672236	0.83034	0.793555	0.813562	0.909224	1	0.840919	0.857782	0.803541	0.761325	0.833569	0.746148	0.731716	0.753986	0.773155
Sclerotinia sclerotiorum	0.765865	0.76424	0.893578	0.656675	0.653782	0.668511	0.838629	0.78638	0.813699	0.822534	0.815935	1	0.875983	0.81377	0.769722	0.84758	0.7358	0.732291	0.756884	0.782687
Grosmannia clavigera	0.695441	0.685934	0.798706	0.588484	0.586632	0.600404	0.755043	0.708711	0.735068	0.760508	0.750979	0.790397	1	0.765902	0.72194	0.808095	0.691936	0.659269	0.681643	0.701662
Verticillium dahliae	0.762712	0.754767	0.86755	0.653276	0.650777	0.664148	0.832827	0.788394	0.80863	0.832896	0.827414	0.863605	0.900818	1	0.847546	0.885367	0.800472	0.737236	0.7593	0.780755
Colletotrichum higginsianum	0.815662	0.804533	0.911751	0.700865	0.699275	0.712355	0.868472	0.835725	0.849726	0.880765	0.869278	0.905776	0.941539	0.939803	1	0.924993	0.861095	0.784959	0.805072	0.816952
Trichoderma reesei	0.729339	0.723708	0.834129	0.622888	0.621244	0.633074	0.796491	0.751007	0.776986	0.799766	0.795409	0.833542	0.880765	0.820459	0.773034	1	0.758182	0.695147	0.718961	0.739276
Fusarium oxysporum	0.82026	0.809569	0.915755	0.711166	0.70943	0.723635	0.882702	0.84781	0.859315	0.900175	0.895881	0.910508	0.948943	0.933377	0.9055	0.954005	1	0.795768	0.813768	0.820301
Parastagonospora nodorum	0.836947	0.833913	0.914677	0.722497	0.719689	0.735341	0.90992	0.861657	0.878493	0.86836	0.859284	0.886291	0.884313	0.840787	0.807333	0.855505	0.778315	1	0.929348	0.947057
Bipolaris sorokiniana	0.816581	0.814246	0.9002	0.706634	0.704145	0.717995	0.893341	0.841767	0.856986	0.855954	0.843079	0.872234	0.870585	0.824525	0.788409	0.842485	0.757845	0.88489	1	0.918588
Leptosphaeria maculans	0.7815	0.782828	0.870168	0.673259	0.670674	0.685325	0.866261	0.806269	0.82863	0.816988	0.810533	0.845651	0.840197	0.794885	0.750089	0.812199	0.71623	0.845446	0.861232	1
